# Supplementary material for: Enhanced Sensitivity of A549 Cells to Doxorubicin with WS2 and WSe2 Nanosheets via the Induction of Autophagy
Source: Int J Mol Sci. 2024 Jan 18;25(2):1164. doi: 10.3390/ijms25021164 (PMC10816038; doi:10.3390/ijms25021164)
Supplement: Supplementary file 1 [file ijms-25-01164-s001.zip]

Archive with 1 entries (1 files):
- ijms-2752270-supplementary.pdf
